# Supplementary material for: Early Childhood Exposure to Endocrine Disrupting and Neurotoxic Chemicals: Associations with Internalizing and Externalizing Difficulties from Childhood to Adolescence in the Rhea Cohort, Crete, Greece
Source: Toxics. 2025 Oct 10;13(10):854. doi: 10.3390/toxics13100854 (PMC12568248; doi:10.3390/toxics13100854)
Supplement: Supplementary file 1 [file toxics-13-00854-s001.zip]

Archive with 1 entries (1 files):
- toxics-3861572-supplementary.pdf
